# Supplementary material for: Single‐cell transcriptome sequencing reveals SPP1‐CD44‐mediated macrophage–tumor cell interactions drive chemoresistance in TNBC
Source: J Cell Mol Med. 2024 Jul 9;28(13):e18525. doi: 10.1111/jcmm.18525 (PMC11233263; doi:10.1111/jcmm.18525)
Supplement: Supplementary file 3 — Table S1. [file JCMM-28-e18525-s001.xlsx]

## Sheet: Sheet1
Clinical characteristics of 10 TNBC patients
Treatment	Patient ID	Biopsied lesion	Diameter of biopsied lesion (mm)	Size of target lesion / SOM (mm)	Age	Stage (TNM )	TILs (%)	Tumor			Blood			Relative change of target lesions (8 weeks after treatment initiation vs. Pre-treatment)*	Relative change of biopsied lesions (8 weeks after treatment initiation vs. Pre-treatment)*	Clinical efficacy#	Time to progression (months)$
								Pre-teatment	Post-treatment	Progression	Pre-teatment	Post-treatment	Progression
Chemo	P022	Breast	33	48	55	cT2N2M1	2	Y	Y		Y	Y		-0.848	-0.848	PR	2.9+
	P011	-	-	30	58	rcTxNxM1	<1	N	N		Y	Y		-0.67	-	PR	13.4
	P020	Breast	37	55	34	cT2N2M0	20	Y	Y		Y	Y		-0.553	-0.553	PR	3.6+
	P008	Lung	22	22	64	rcTxNxM1	1	N	N		Y	Y	Y	-0.32	-0.32	PR	7.2
	P013	Liver	36	152	51	rcTxNxM1	<1	Y	Y	Y	Y	Y	Y	-0.3	-0.3	PR	4.2
	P025	Breast	26	26	53	cT2N1M0	10	Y	Y		Y	Y		-0.231	-0.231	SD	2
	P018	Breast	48	48	44	cT2N2M0	5	Y	Y		Y	Y		-0.091	-0.091	SD	2+
	P023	Breast	26	42	38	cT2N2M0	20	Y	Y		Y	Y		0.026	0.026	SD	2.6+
	P024	Breast	72	95	50	cT2N2M0	2	N	N		Y	Y		0.36	0.36	PD	1.1
	P003	Chest Wall	11	30	38	rcT4NxM1	<1	N	Y		N	N		2.6	7.91	PD	1.8
N,Not available; Y,Yes
# PR,partial response; SD,stable disease; PD, progressive disease
* Negative values ​​indicate tumor shrinkage; positive values ​​indicate tumor progression;0 indicates no change in tumor size.
