# Supplementary material for: Single‐cell transcriptome sequencing reveals SPP1‐CD44‐mediated macrophage–tumor cell interactions drive chemoresistance in TNBC
Source: J Cell Mol Med. 2024 Jul 9;28(13):e18525. doi: 10.1111/jcmm.18525 (PMC11233263; doi:10.1111/jcmm.18525)
Supplement: Supplementary file 4 — Table S2. [file JCMM-28-e18525-s002.xlsx]

## Sheet: 6名患者信息
Patient number	Gender	Cancer type	Age	Stage	TNM	Treatment	Sample site	Miller and Payne	Treatment response
P01	Female	TNBC	55	Ⅱ	T2N1M0	Chemo	Breast	MP4	Susceptible
P02	Female	TNBC	59	Ⅲ	T4N1M0	Chemo	Breast	MP4	Susceptible
P03	Female	TNBC	50	II	T2N1M0	Chemo	Breast	MP4	Susceptible
P04	Female	TNBC	48	III	T4N2M0	Chemo	Breast	MP1	Resistant
P05	Female	TNBC	57	Ⅲ	T4N2M0	Chemo	Breast	MP3	Resistant
P06	Female	TNBC	57	Ⅱ	T3M0M0	Chemo	Breast	MP3	Resistant
